# Supplementary material for: High quality diet improves lipid metabolic profile and breeding performance in the blue-footed booby, a long-lived seabird
Source: PLoS One. 2018 Feb 20;13(2):e0193136. doi: 10.1371/journal.pone.0193136 (PMC5819808; doi:10.1371/journal.pone.0193136)
Supplement: S1 Data — (XLSX) [file pone.0193136.s001.xlsx]

## Sheet: Courtship 
nest	id	laying date (julian)	total egg volume (cm3)	δ13C (‰)	C Amount (ug)	δ15N (‰)	N Amount (ug)	C:N ratio	triglycerides (mmol/L)
21	21N	57	0	-14.0518	412.7	17.07	145.253	2.84126	---
95	31A	49	0	-14.1608	417.693	17.6067	148.068	2.82095	1.60427
12	26A	55	48.9827	-14.5845	387.858	17.6245	137.905	2.8125	1.79894
39	52A	50	52.0282	-14.6102	464.066	17.9016	151.44	3.06436	3.43421
93	93N	44	0	-13.9981	459.783	17.96	118.75	3.87186	---
38	47A	30	58.6753	-14.984	412.364	18.1441	144.689	2.85001	2.95816
68	68N	35	143.906	-16.3286	380.263	18.3233	135.64	2.80346	3.3728
205	72A	33	105.77	-16.2457	431.549	18.4042	150.878	2.86024	11.9477
67	37A	31	102.64	-15.9854	420.384	18.4295	134.41	3.12762	11.08
33	33N	29	102.66	-15.6503	483.164	18.7248	163.426	2.95647	9.64023
9	25A	28	164.105	-15.3049	408.287	18.7747	137.799	2.96291	8.98169
50	49A	28	173.662	-14.3463	434.746	18.7747	132.796	3.2738	14.1322
10	24A	26	104.74	-15.1603	477.93	18.7901	165.954	2.8799	8.57562
97	45A	24	115.666	-14.9496	446.473	18.8839	142.431	3.13466	16.8772
74	35A	25	102.781	-15.7112	336.207	18.9177	119.654	2.80982	9.8864
89	66A	25	111.88	-14.5402	482.73	18.9177	143.56	3.36255	17.0201
204	79A	26	178.681	-15.7708	386.18	18.9558	132.713	2.90988	22.6971
19	27A	21	123.99	-16.1194	423.022	19.1897	131.088	3.22699	25.4489
201	68A	20	109.458	-14.5004	404.372	19.2324	127.668	3.16738	17.8811
60	60N	21	194.531	-15.8814	462.407	19.2338	158.573	2.91605	9.41634
90	61A	21	168.927	-14.9029	493.348	19.2648	149.616	3.29743	31.3523
202	70A	20	158.64	-14.6405	388.391	19.4734	119.04	3.26269	26.7484

## Sheet: Incubation
nest	id	year	hatching success (%)	δ13C (‰)	C Amount (ug)	δ15N (‰)	N Amount (ug)	C:N ratio	triglycerides (mmol/L)
18	18N	1	100	-15.8622	470.137	19.7308	160.73	2.92502	32.1604
66	66N	1	100	-15.1779	424.59	19.3846	146.809	2.89212	11.0549
40	40N	1	66.66	-16.0272	407.761	19.2815	143.435	2.84283	3.0323
86	86N	1	50	-15.262	461.4	19.2264	160.39	2.87675	8.16973
200	69A	1	66.66	-14.3008	418.759	19.1726	146.943	2.84981	14.1725
67	37A	2	50	-14.7339	409.7	19.0905	145.253	2.8206	20.2426
19	27A	2	100	-14.8348	493.579	19.0784	165.581	2.98088	24.8641
22	22A	1	100	-14.6405	460.833	19.0499	159.132	2.89592	16.0972
50	49A	2	66.66	-14.3463	474.306	19.015	161.808	2.93128	9.39128
204	79A	2	66.66	-14.5813	483.164	19.0047	163.426	2.95647	21.4486
205	72A	2	50	-14.5041	399.045	18.995	141.301	2.82407	8.23423
57	57N	1	50	-14.8312	396.914	18.9801	139.604	2.84314	9.83906
10	24A	2	50	-14.3548	479.786	18.9599	162.597	2.95077	4.66957
9	25A	2	100	-14.5889	404.344	18.9387	140.7	2.87379	6.33349
36	36N	1	33.33	-14.8501	440.923	18.935	151.002	2.91998	11.721
82	82N	1	0	-14.9076	448.076	18.9307	154.762	2.89526	5.89428
45	45N	1	100	-15.6931	431.549	18.9227	150.878	2.86024	5.47747
33	33N	2	100	-14.3482	424.117	18.9084	148.251	2.86081	5.95604
50A	50N	1	50	-15.0836	415.848	18.9049	143.415	2.89961	5.93465
39	52A	1	100	-14.6102	477.93	18.9016	165.954	2.8799	8.4043
72	72N	1	100	-14.9142	386.18	18.901	132.713	2.90988	6.42376
90	61A	2	66.66	-14.6197	386.707	18.8862	134.975	2.86502	16.232
97	45A	2	50	-14.9496	439.747	18.8839	152.055	2.89203	17.2535
56A	56N	1	66.66	-14.5905	414.802	18.7997	141.787	2.92554	3.86925
12	26A	2	0	-14.5845	415.848	18.7901	144.5	2.87784	6.49538
80	80N	1	50	-14.907	452.238	18.7848	155.843	2.90189	9.37765
23	23N	1	0	-14.8588	440.609	18.7749	155.362	2.83601	5.6978
49	49N	1	50	-15.0661	404.77	18.7537	147.672	2.741	5.93131
89	66A	2	0	-14.5402	387.858	18.688	137.905	2.8125	1.98232
5	6N	1	100	-15.6651	412.364	18.6548	144.689	2.85001	8.72711
56	51A	2	33.33	-14.6296	399.596	18.556	152.241	2.62476	7.35119
38	47A	2	0	-14.614	380.263	18.4441	135.64	2.80346	2.41473

## Sheet: GLZ
nest	id	eggs	hatching success (1,0)	laying order	year	δ15N (‰)
5	6N	2	1	a	1	18.6548
5	6N	2	1	b	1	18.6548
9	25A	3	1	a	2	18.9387
9	25A	3	1	b	2	18.9387
9	25A	3	1	c	2	18.9387
10	24A	2	1	a	2	18.9599
10	24A	2	0	b	2	18.9599
12	26A	1	0	a	2	18.7901
18	18N	2	1	a	1	19.7308
18	18N	2	1	b	1	19.7308
19	27A	2	1	a	2	19.0784
19	27A	2	1	b	2	19.0784
23	23N	2	0	a	1	18.7749
23	23N	2	0	b	1	18.7749
33	33N	2	1	a	2	18.9084
33	33N	2	1	b	2	18.9084
36	36N	3	1	a	1	18.935
36	36N	3	0	b	1	18.935
36	36N	3	0	c	1	18.935
38	47A	1	0	a	2	18.4441
39	52A	1	1	a	1	18.9016
40	51N	3	1	a	1	19.2815
40	51N	3	1	b	1	19.2815
40	51N	3	0	c	1	19.2815
45	45N	2	1	a	1	18.9227
45	45N	2	1	b	1	18.9227
49	49N	2	1	a	1	18.7537
49	49N	2	0	b	1	18.7537
50	49A	3	1	a	2	19.015
50	49A	3	1	b	2	19.015
50	49A	3	0	c	2	19.015
56	51A	3	1	a	2	18.556
56	51A	3	0	b	2	18.556
56	51A	3	0	c	2	18.556
57	57N	2	1	a	1	18.9801
57	57N	2	0	b	1	18.9801
66	66N	2	1	a	1	19.3846
66	66N	2	1	b	1	19.3846
67	37A	2	1	a	2	19.0905
67	37A	2	0	b	2	19.0905
72	72N	2	1	a	1	18.901
72	72N	2	1	b	1	18.901
80	80N	2	1	a	1	18.7848
80	80N	2	0	b	1	18.7848
82	82N	1	0	a	1	18.9307
86	86N	2	1	a	1	19.2264
86	86N	2	0	b	1	19.2264
89	66A	2	0	a	2	18.688
89	66A	2	0	b	2	18.688
90	61A	3	1	a	2	18.8862
90	61A	3	1	b	2	18.8862
90	61A	3	0	c	2	18.8862
97	45A	2	1	b	2	18.8839
97	45A	2	0	a	2	18.8839
200	69A	3	1	a	1	19.1726
200	69A	3	1	b	1	19.1726
200	69A	3	0	c	1	19.1726
22	22A	3	1	a	1	19.0499
22	22A	3	1	b	1	19.0499
22	22A	3	1	c	1	19.0499
204	79A	3	1	a	2	19.0047
204	79A	3	1	b	2	19.0047
204	79A	3	0	c	2	19.0047
205	72A	2	1	a	2	18.995
205	72A	2	0	b	2	18.995
50A	50N	2	1	a	1	18.9049
50A	50N	2	0	b	1	18.9049
56A	56N	3	1	a	1	18.7997
56A	56N	3	1	c	1	18.7997
56A	56N	3	0	b	1	18.7997

## Sheet: r-Early-late breeders
Code	δ13C (‰)	δ15N (‰)
2	-14.05	17.07
2	-14.16	17.6
2	-14.08	17.62
2	-14.61	17.9
2	-13.99	17.96
2	-14.98	18.14
2	-16.32	18.32
2	-16.24	18.4
2	-15.98	18.42
1	-15.65	18.72
1	-15.34	18.77
1	-14.34	18.77
1	-15.16	18.79
1	-14.94	18.88
1	-15.71	18.91
1	-14.54	18.91
1	-15.77	18.95
1	-16.11	19.18
1	-14.5	19.23
1	-15.88	19.23
1	-14.9	19.26
1	-14.64	19.47

## Sheet: r-Clutch size 
Code	δ13C (‰)	δ15N (‰)
3	-15.66	18.65
4	-14.58	18.93
3	-14.35	18.95
2	-14.59	18.79
3	-15.86	19.73
3	-14.83	19.07
3	-14.86	18.77
3	-14.34	18.9
4	-14.85	18.93
2	-14.61	18.44
2	-14.61	17.9
4	-16.03	19.28
3	-15.69	18.92
3	-15.07	18.75
4	-14.35	19.01
4	-14.63	18.56
3	-14.83	18.98
3	-15.18	19.38
3	-14.73	19.09
3	-14.91	18.9
3	-14.91	18.78
2	-14.91	18.93
3	-15.26	19.23
3	-14.54	18.68
4	-14.61	18.88
3	-14.95	18.89
4	-14.3	19.17
4	-14.64	19.04
4	-15.77	19
3	-14.5	18.99
3	-15.08	18.9
4	-14.6	18.8
1	-14	17.96
1	-14.16	17.61
1	-14.05	17.07
